# Supplementary material for: Ventilation during COVID-19 in a school for students with intellectual and developmental disabilities (IDD)
Source: PLoS One. 2024 Apr 3;19(4):e0291840. doi: 10.1371/journal.pone.0291840 (PMC10990219; doi:10.1371/journal.pone.0291840)
Supplement: S1 File — (CSV) [file pone.0291840.s002.csv]

ventRmId	Building	Room	Rm_Type	MERV-Filter	ACH	CO2 0-1K ppm_hrs	CO2 1-2K ppm_hrs	CO2 2-3K ppm_hrs	CO2 3-6K ppm_hrs	PCR Pos Count	Mean Occupants	Square Footage	Ceiling Height
ventRmId	building_list	Room	ventRmId	MERV-Filter	ACH	CO2 0-1K ppm_hrs	CO2 1-2K ppm_hrs	CO2 2-3K ppm_hrs	CO2 3-6K ppm_hrs	PCR Pos Count	Mean Occupants	Square Footage	Ceiling Height
239	Bld A	R2	CAFETERIA	MERV-13	0.4301968851074995	6.533333333333333	1.4666666666666666	0.	0.	0	239	2458	10.416666668022781
243	Bld A	R6	CLASSROOM	MERV-13	0.28221300933052457	6.766666666666667	1.2333333333333334	0.	0.	2	243	387	8.916666666666668
244	Bld A	R7	CLASSROOM	MERV-13	0.4048122944216055	1.6666666666666667	6.333333333333333	0.	0.	2	244	814	8.791666667076168
246	Bld A	R9	CLASSROOM	MERV-13	0.4696015208192306	1.5	6.5	0.	0.	4	246	847	8.958333332939787
248	Bld A	R11	GYM	MERV-13	0.10925356404418282	8.	0.	0.	0.	0	248	4064	27.
251	Bld A	R14	OFFICE	MERV-13	0.2288763600761722	8.	0.	0.	0.	0	251	126	8.458333333333332
252	Bld A	R15	OFFICE	MERV-13	0.3643644923607902	1.5666666666666667	6.433333333333334	0.	0.	0	252	847	8.875
255	Bld A	R18	THERAPY	MERV-13	0.6449577417845432	6.5	1.5	0.	0.	0	255	813	7.710280852398523
262	Bld A	R19	262	MERV-13	0.15590568898375587	8.	0.	0.	0.	0	262	932.5781560829323	8.91667
263	Bld A	R20	263	MERV-13	0.09472070942512834	3.6999999999999997	4.3	0.	0.	0	263	949	8.349841938883035
264	Bld A	R21	264	MERV-13	0.21089105696061763	3.6666666666666665	4.333333333333333	0.	0.	0	264	949	8.349841938883035
265	Bld A	R22	265	MERV-13	0.12635022189760753	2.	6.	0.	0.	0	265	949	8.349841938883035
266	Bld A	R23	266	MERV-13	0.25825471389382476	2.5	5.5	0.	0.	0	266	925	8.324324324324325
267	Bld A	R24	267	MERV-13	0.15196953740935595	5.9	2.1	0.	0.	1	267	851	7.7430473948296115
268	Bld A	R25	268	MERV-13	0.17327278393281567	5.3	2.7	0.	0.	0	268	952	9.434348739495798
269	Bld A	R26	269	MERV-13	0.19265106366064577	2.033333333333333	5.966666666666667	0.	0.	2	269	952	9.434348739495798
270	Bld A	R27	270	MERV-13	0.1414137022544983	1.7	6.3	0.	0.	1	270	952	9.434348739495798
271	Bld A	R28	271	MERV-13	0.19935185338374625	3.6	4.4	0.	0.	3	271	951	9.433184366982124
272	Bld A	R29	272	MERV-13	0.19795412307635812	7.233333333333333	0.7666666666666666	0.	0.	0	272	960	10.541666666666666
273	Bld A	R30	273	MERV-13	0.17029181491867487	4.866666666666666	3.1333333333333333	0.	0.	0	273	960	10.541666666666666
39	Bld B	R1	ACTIVITY	MERV-11	0.8804971244597615	5.233333333333333	2.7666666666666666	0.	0.	0	39	303	8.041666666666666
47	Bld B	R9	CLASSROOM	MERV-11	0.36561172198489394	4.	3.	1.	0.	6	47	810	8.
48	Bld B	R10	CLASSROOM	MERV-11	0.37236102599882437	6.466666666666667	1.5333333333333332	0.	0.	10	48	1257	8.
49	Bld B	R11	CLASSROOM	MERV-11	2.010253999804833	5.766666666666667	2.2333333333333334	0.	0.	8	49	918	7.916666666666668
50	Bld B	R12	CLASSROOM	MERV-11	0.22794174453594693	3.533333333333333	3.966666666666667	0.5	0.	4	50	812	7.916666666256157
51	Bld B	R13	CLASSROOM	MERV-11	0.5969416670739629	4.066666666666666	1.8333333333333333	2.1	0.	2	51	817	7.958333332925335
52	Bld B	R14	CLASSROOM	MERV-11	0.5631258961674497	3.7333333333333334	1.9333333333333333	0.8333333333333334	1.4666666666666666	9	52	783	8.
53	Bld B	R15	CLASSROOM	MERV-11	0.4287701762459698	7.933333333333334	0.06666666666666667	0.	0.	4	53	1101	8.
54	Bld B	R16	CLASSROOM	MERV-11	2.385731964801563	7.966666666666667	0.03333333333333333	0.	0.	1	54	837	8.
55	Bld B	R17	CLASSROOM	MERV-11	0.44666449185786516	8.	0.	0.	0.	10	55	838	7.9583333329355606
56	Bld B	R18	CLASSROOM	MERV-11	0.5395781567479303	7.833333333333333	0.16666666666666666	0.	0.	5	56	845	8.
57	Bld B	R19	CLASSROOM	MERV-11	0.4999370600278699	5.166666666666667	1.1666666666666667	1.6666666666666667	0.	9	57	766	7.958333332898172
58	Bld B	R20	CLASSROOM	MERV-11	0.6082526577241768	5.9	0.8333333333333334	1.2666666666666666	0.	2	58	829	8.
61	Bld B	R23	CLASSROOM	MERV-11	0.5130130582758354	4.266666666666667	1.4666666666666666	2.1	0.16666666666666666	7	61	850	8.
67	Bld B	R29	ISOLATION	MERV-11	0.18262988632926774	7.833333333333333	0.16666666666666666	0.	0.	0	67	480	7.958333333333333
68	Bld B	R30	KITCHEN	MERV-11	0.16349489970069403	3.933333333333333	4.066666666666666	0.	0.	0	68	1390	7.958333330935251
75	Bld B	R37	THERAPY	MERV-11	0.23973016604156624	6.533333333333333	1.4666666666666666	0.	0.	0	75	513	8.
78	Bld B	R40	TREATMENT	MERV-11	0.25449106228294316	0.26666666666666666	7.733333333333333	0.	0.	0	78	586	8.286618315699657
87	Bld B	R49	THERAPY	MERV-11	0.4423689242809715	7.666666666666667	0.3333333333333333	0.	0.	0	87	176	8.
256	Bld B	R58	CLASSROOM	MERV-11	0.5368618453457714	8.	0.	0.	0.	4	256	837	8.
99	Bld C	R4	THERAPY	MERV-11	0.2889285839598882	5.533333333333333	2.466666666666667	0.	0.	0	99	525	8.5
102	Bld C	R7	CONFERENCE	MERV-11	1.168981546817965	8.	0.	0.	0.	0	102	344	7.916666665697674
103	Bld C	R8	CONFERENCE	MERV-11	0.18372034824395256	3.933333333333333	4.066666666666666	0.	0.	0	103	285	8.041666666666666
108	Bld C	R13	COPY	MERV-11	0.23435747555975248	3.1666666666666665	4.833333333333333	0.	0.	0	108	281	8.041666665480427
112	Bld C	R17	CLASSROOM	MERV-11	0.6686093410645916	7.933333333333334	0.06666666666666667	0.	0.	2	112	541.4	13.11156261544145
113	Bld C	R18	CLASSROOM	MERV-11	0.21576323747573053	1.9666666666666666	6.033333333333333	0.	0.	9	113	816	8.583180147058824
114	Bld C	R19	CLASSROOM	MERV-11	0.22193394137514588	2.1666666666666665	5.833333333333333	0.	0.	6	114	816	8.49872344730392
115	Bld C	R20	CLASSROOM	MERV-11	0.2397247783975072	1.4333333333333333	6.566666666666666	0.	0.	4	115	816	8.529564950980392
116	Bld C	R21	CLASSROOM	MERV-11	0.1851406675195592	0.8	7.2	0.	0.	3	116	883	8.67138542808607
117	Bld C	R22	CLASSROOM	MERV-11	0.22169701258422805	1.5666666666666667	6.433333333333334	0.	0.	3	117	1042	8.130758157389636
118	Bld C	R23	CLASSROOM	MERV-11	0.19647809719452872	1.2666666666666666	6.1	0.6333333333333333	0.	5	118	816	6.920292074754902
119	Bld C	R24	CLASSROOM	MERV-11	0.2374726136673211	1.4	6.6	0.	0.	4	119	659	8.325524784522003
120	Bld C	R25	CLASSROOM	MERV-11	0.26658766710179793	1.0666666666666667	6.933333333333334	0.	0.	9	120	806	8.49245244044665
121	Bld C	R26	CLASSROOM	MERV-11	0.36421979240186275	0.7666666666666666	7.233333333333333	0.	0.	8	121	806	8.501964433002481
122	Bld C	R27	CLASSROOM	MERV-11	0.24928324743092603	2.433333333333333	5.566666666666666	0.	0.	7	122	771	8.624081280155643
123	Bld C	R28	CLASSROOM	MERV-11	0.6207104603286966	8.	0.	0.	0.	5	123	713.04	8.371566345506563
124	Bld C	R29	CLASSROOM	MERV-11	0.18523289848257898	1.4666666666666666	6.533333333333333	0.	0.	2	124	907	8.726157662624036
125	Bld C	R30	CLASSROOM	MERV-11	0.18776925623002905	1.8333333333333333	6.166666666666667	0.	0.	3	125	690	8.666666666666666
126	Bld C	R31	CLASSROOM	MERV-11	0.17576780399001038	2.1666666666666665	5.833333333333333	0.	0.	6	126	992	8.270833333669355
127	Bld C	R32	CLASSROOM	MERV-11	0.1934320895049941	1.3	6.7	0.	0.	7	127	1037	8.297010607521697
128	Bld C	R33	CLASSROOM	MERV-11	0.24020568891773725	0.8666666666666667	7.133333333333333	0.	0.	5	128	1037	8.297010607521697
129	Bld C	R34	CLASSROOM	MERV-11	0.1713301371548123	1.5333333333333332	6.466666666666667	0.	0.	11	129	1037	8.261973642237223
130	Bld C	R35	CLASSROOM	MERV-11	0.29155448390862043	4.033333333333333	3.966666666666667	0.	0.	5	130	1037	8.243008678881388
131	Bld C	R36	CLASSROOM	MERV-11	0.2692712123125654	3.033333333333333	4.966666666666667	0.	0.	4	131	1037	8.297010607521697
132	Bld C	R37	CLASSROOM	MERV-11	0.2602060765719758	5.7	2.3	0.	0.	5	132	1037	8.297010607521697
133	Bld C	R38	CLASSROOM	MERV-11	0.2738790296048525	4.3	3.6999999999999997	0.	0.	3	133	743	8.650684162853297
134	Bld C	R39	CLASSROOM	MERV-11	0.4427681368381764	5.233333333333333	2.7666666666666666	0.	0.	6	134	805	8.
135	Bld C	R40	CLASSROOM	MERV-11	0.18770453222032393	2.466666666666667	5.533333333333333	0.	0.	4	135	743	8.640029161507403
136	Bld C	R41	CLASSROOM	MERV-11	0.34722365302379316	5.9	2.1	0.	0.	5	136	743	8.679004037685061
138	Bld C	R43	CLASSROOM	MERV-11	0.22926657272097384	8.	0.	0.	0.	7	138	743	8.679004037685061
139	Bld C	R44	CLASSROOM	MERV-11	0.1778648420789463	2.6	5.4	0.	0.	7	139	730	8.734560502739727
140	Bld C	R45	CLASSROOM	MERV-11	0.688454002671909	6.166666666666667	1.8333333333333333	0.	0.	5	140	659	8.689681335356601
141	Bld C	R46	CLASSROOM	MERV-11	0.43122879484211	8.	0.	0.	0.	3	141	846	8.759456264775414
142	Bld C	R47	CLASSROOM	MERV-11	0.6502102778694197	7.933333333333334	0.06666666666666667	0.	0.	13	142	744	8.812634408602152
143	Bld C	R48	CLASSROOM	MERV-11	0.5569620942117505	8.	0.	0.	0.	8	143	800	8.63010416625
144	Bld C	R49	CLASSROOM	MERV-11	0.3154759770875636	4.9	3.1	0.	0.	3	144	714	8.601190476190476
145	Bld C	R50	CLASSROOM	MERV-11	0.20701243478362613	2.9	5.1	0.	0.	7	145	939	8.221024139510119
147	Bld C	R52	TREATMENT	MERV-11	0.5257315150256131	8.	0.	0.	0.	0	147	285	8.
148	Bld C	R53	OFFICE	MERV-11	0.22830951910287792	4.1	3.9	0.	0.	0	148	330	8.
160	Bld C	R65	MUSIC	MERV-11	0.874173639199193	6.933333333333334	1.0666666666666667	0.	0.	0	160	320	8.020833334375
161	Bld C	R66	MUSIC	MERV-11	2.1624348456913283	7.666666666666667	0.3333333333333333	0.	0.	0	161	100	8.708333333
162	Bld C	R67	MUSIC	MERV-11		8.	0.	0.	0.	0	162	464	8.791666665948275
163	Bld C	R68	MUSIC	MERV-11		8.	0.	0.	0.	0	163	160	8.145833331250001
165	Bld C	R70	OFFICE	MERV-11	0.8763648867839657	8.	0.	0.	0.	0	165	94	7.833333332978723
166	Bld C	R71	THERAPY	MERV-11	0.21564373409209545	2.	6.	0.	0.	0	166	570	8.098684210526317
170	Bld C	R75	OCEAN SUITE	MERV-11	0.36800191234272306	8.	0.	0.	0.	0	170	380	7.8333333342105265
171	Bld C	R76	THERAPY	MERV-11	0.19005687515529687	1.9666666666666666	6.033333333333333	0.	0.	0	171	1872	8.580862713675215
177	Bld C	R82	ACTIVITY	MERV-11	0.3833765358824696	7.8	0.2	0.	0.	0	177	570	7.40515350877193
184	Bld C	R89	THERAPY	MERV-11	1.6129817871994252	6.8999999999999995	1.1	0.	0.	0	184	340	7.666666667647059
185	Bld C	R90	THERAPY	MERV-11	0.26623992873995606	2.8666666666666667	5.133333333333333	0.	0.	0	185	98	8.
186	Bld C	R91	THERAPY	MERV-11	0.526882433847033	8.	0.	0.	0.	0	186	708	8.833333333333334
192	Bld C	R97	SPEECH	MERV-11	2.201542674052025	1.8333333333333333	6.166666666666667	0.	0.	0	192	307	7.802660153094463
195	Bld C	R100	SPEECH	MERV-11	0.8893839030362587	7.133333333333333	0.8666666666666667	0.	0.	0	195	400	8.75
196	Bld C	R101	BREAK	MERV-11	0.24958564640878847	2.6333333333333333	5.366666666666666	0.	0.	0	196	530	8.77555031509434
197	Bld C	R102	BREAK	MERV-11	0.21666281530329906	8.	0.	0.	0.	0	197	360	8.
203	Bld C	R108	TECHNOLOGY	MERV-11	0.2125603263696287	1.9	6.1	0.	0.	0	203	342	8.583333333333332
204	Bld C	R109	OFFICE	MERV-11	0.36171667721674017	4.933333333333334	3.0666666666666664	0.	0.	0	204	171	7.958333333333333
207	Bld C	R112	GYM	MERV-11	0.16394735038237457	4.6	3.4	0.	0.	0	207	98	8.
209	Bld C	R114	THERAPY	MERV-11	0.9802186428736028	8.	0.	0.	0.	0	209	128	7.9583333359375
260	Bld C	R119	SPEECH	MERV-11	0.2479065306205942	1.8333333333333333	6.166666666666667	0.	0.	0	260	215	7.916666665116279
