# Supplementary material for: Ventilation during COVID-19 in a school for students with intellectual and developmental disabilities (IDD)
Source: PLoS One. 2024 Apr 3;19(4):e0291840. doi: 10.1371/journal.pone.0291840 (PMC10990219; doi:10.1371/journal.pone.0291840)
Supplement: S2 File — (CSV) [file pone.0291840.s003.csv]

Device_Number	Day	Time	Carbon_Dioxide {PPM}	Temp {F}	Humidity {%}	Atmospheric_Pressure	Room_Id
MC12	4	09:01:27	718				239
MC12	4	09:03:27	683				239
MC12	4	09:05:27	660				239
MC12	4	09:07:27	673				239
MC12	4	09:09:27	671				239
MC12	4	09:11:27	719				239
MC12	4	09:13:27	669				239
MC12	4	09:15:27	691				239
MC12	4	09:17:27	686				239
MC12	4	09:19:27	682				239
MC12	4	09:21:27	689				239
MC12	4	09:23:27	676				239
MC12	4	09:25:27	671				239
MC12	4	09:27:27	659				239
MC12	4	09:29:27	639				239
MC12	4	09:31:27	631				239
MC12	4	09:33:27	636				239
MC12	4	09:35:27	647				239
MC12	4	09:37:27	641				239
MC12	4	09:39:27	652				239
MC12	4	09:41:27	647				239
MC12	4	09:43:27	629				239
MC12	4	09:45:27	621				239
MC12	4	09:47:27	640				239
MC12	4	09:49:27	647				239
MC12	4	09:51:27	639				239
MC12	4	09:53:27	650				239
MC12	4	09:55:27	650				239
MC12	4	09:57:27	656				239
MC12	4	09:59:27	677				239
MC12	4	10:01:27	659				239
MC12	4	10:03:27	660				239
MC12	4	10:05:27	638				239
MC12	4	10:07:27	658				239
MC12	4	10:09:27	663				239
MC12	4	10:11:27	668				239
MC12	4	10:13:27	672				239
MC12	4	10:15:27	685				239
MC12	4	10:17:27	684				239
MC12	4	10:19:27	671				239
MC12	4	10:21:27	651				239
MC12	4	10:23:27	664				239
MC12	4	10:25:27	668				239
MC12	4	10:27:27	678				239
MC12	4	10:29:27	684				239
MC12	4	10:31:27	671				239
MC12	4	10:33:27	642				239
MC12	4	10:35:27	654				239
MC12	4	10:37:27	654				239
MC12	4	10:39:27	667				239
MC12	4	10:41:27	653				239
MC12	4	10:43:27	652				239
MC12	4	10:45:27	637				239
MC12	4	10:47:27	658				239
MC12	4	10:49:27	651				239
MC12	4	10:51:27	661				239
MC12	4	10:53:27	649				239
MC12	4	10:55:27	650				239
MC12	4	10:57:27	650				239
MC12	4	10:59:27	617				239
MC12	4	11:01:27	653				239
MC12	4	11:03:27	624				239
MC12	4	11:05:27	632				239
MC12	4	11:07:27	628				239
MC12	4	11:09:27	615				239
MC12	4	11:11:27	608				239
MC12	4	11:13:27	622				239
MC12	4	11:15:27	608				239
MC12	4	11:17:27	622				239
MC12	4	11:19:27	629				239
MC12	4	11:21:27	619				239
MC12	4	11:23:27	610				239
MC12	4	11:25:27	642				239
MC12	4	11:27:27	621				239
MC12	4	11:29:27	624				239
MC12	4	11:31:27	645				239
MC12	4	11:33:27	648				239
MC12	4	11:35:27	674				239
MC12	4	11:37:27	691				239
MC12	4	11:39:27	700				239
MC12	4	11:41:27	706				239
MC12	4	11:43:27	723				239
MC12	4	11:45:27	702				239
MC12	4	11:47:27	697				239
MC12	4	11:49:27	737				239
MC12	4	11:51:28	735				239
MC12	4	11:53:28	708				239
MC12	4	11:55:28	685				239
MC12	4	11:57:28	769				239
MC12	4	11:59:28	809				239
MC12	4	12:01:28	853				239
MC12	4	12:03:28	859				239
MC12	4	12:05:28	868				239
MC12	4	12:07:28	899				239
MC12	4	12:09:28	957				239
MC12	4	12:11:28	1008				239
MC12	4	12:13:28	1025				239
MC12	4	12:15:28	1029				239
MC12	4	12:17:28	1094				239
MC12	4	12:19:28	1112				239
MC12	4	12:21:28	1135				239
MC12	4	12:23:28	1107				239
MC12	4	12:25:28	1127				239
MC12	4	12:27:28	1165				239
MC12	4	12:29:28	1176				239
MC12	4	12:31:28	1107				239
MC12	4	12:33:28	1080				239
MC12	4	12:35:28	1042				239
MC12	4	12:37:28	1025				239
MC12	4	12:39:28	1050				239
MC12	4	12:41:28	1095				239
MC12	4	12:43:28	1115				239
MC12	4	12:45:28	1139				239
MC12	4	12:47:28	1208				239
MC12	4	12:49:28	1169				239
MC12	4	12:51:28	1202				239
MC12	4	12:53:28	1224				239
MC12	4	12:55:28	1209				239
MC12	4	12:57:28	1272				239
MC12	4	12:59:28	1279				239
MC12	4	13:01:28	1275				239
MC12	4	13:03:28	1335				239
MC12	4	13:05:28	1357				239
MC12	4	13:07:28	1375				239
MC12	4	13:09:28	1301				239
MC12	4	13:11:28	1305				239
MC12	4	13:13:28	1304				239
MC12	4	13:15:28	1280				239
MC12	4	13:17:28	1269				239
MC12	4	13:19:28	1205				239
MC12	4	13:21:28	1210				239
MC12	4	13:23:28	1145				239
MC12	4	13:25:28	1098				239
MC12	4	13:27:28	1092				239
MC12	4	13:29:28	1095				239
MC12	4	13:31:28	1082				239
MC12	4	13:33:28	1079				239
MC12	4	13:35:28	1084				239
MC12	4	13:37:28	1026				239
MC12	4	13:39:28	995				239
MC12	4	13:41:28	972				239
MC12	4	13:43:28	989				239
MC12	4	13:45:28	988				239
MC12	4	13:47:28	990				239
MC12	4	13:49:28	983				239
MC12	4	13:51:28	944				239
MC12	4	13:53:28	946				239
MC12	4	13:55:28	960				239
MC12	4	13:57:28	940				239
MC12	4	13:59:28	949				239
MC12	4	14:01:28	931				239
MC12	4	14:03:28	938				239
MC12	4	14:05:28	852				239
MC12	4	14:07:28	799				239
MC12	4	14:09:28	720				239
MC12	4	14:11:28	681				239
MC12	4	14:13:28	692				239
MC12	4	14:15:28	703				239
MC12	4	14:17:28	712				239
MC12	4	14:19:28	719				239
MC12	4	14:21:28	736				239
MC12	4	14:23:28	751				239
MC12	4	14:25:28	739				239
MC12	4	14:27:28	724				239
MC12	4	14:29:28	753				239
MC12	4	14:31:28	747				239
MC12	4	14:33:28	784				239
MC12	4	14:35:28	756				239
MC12	4	14:37:28	772				239
MC12	4	14:39:28	767				239
MC12	4	14:41:28	769				239
MC12	4	14:43:28	790				239
MC12	4	14:45:28	786				239
MC12	4	14:47:28	783				239
MC12	4	14:49:28	781				239
MC12	4	14:51:28	803				239
MC12	4	14:53:28	789				239
MC12	4	14:55:28	794				239
MC12	4	14:57:28	791				239
MC12	4	14:59:28	776				239
MC12	4	15:01:28	779				239
MC12	4	15:03:28	797				239
MC12	4	15:05:28	783				239
MC12	4	15:07:28	804				239
MC12	4	15:09:28	824				239
MC12	4	15:11:28	835				239
MC12	4	15:13:28	861				239
MC12	4	15:15:28	856				239
MC12	4	15:17:28	856				239
MC12	4	15:19:28	864				239
MC12	4	15:21:28	881				239
MC12	4	15:23:28	884				239
MC12	4	15:25:28	905				239
MC12	4	15:27:28	905				239
MC12	4	15:29:28	920				239
MC12	4	15:31:28	939				239
MC12	4	15:33:28	938				239
MC12	4	15:35:28	969				239
MC12	4	15:37:28	944				239
MC12	4	15:39:28	963				239
MC12	4	15:41:28	949				239
MC12	4	15:43:28	959				239
MC12	4	15:45:28	979				239
MC12	4	15:47:28	971				239
MC12	4	15:49:28	984				239
MC12	4	15:51:28	978				239
MC12	4	15:53:28	967				239
MC12	4	15:55:28	950				239
MC12	4	15:57:28	934				239
MC12	4	15:59:28	915				239
MC12	4	16:01:28	924				239
MC12	4	16:03:28	908				239
MC12	4	16:05:28	902				239
MC12	4	16:07:28	878				239
MC12	4	16:09:28	884				239
MC12	4	16:11:28	887				239
MC12	4	16:13:28	877				239
MC12	4	16:15:28	885				239
MC12	4	16:17:28	880				239
MC12	4	16:19:28	872				239
MC12	4	16:21:28	856				239
MC12	4	16:23:28	850				239
MC12	4	16:25:28	843				239
MC12	4	16:27:28	842				239
MC12	4	16:29:28	835				239
MC12	4	16:31:28	829				239
MC12	4	16:33:28	839				239
MC12	4	16:35:28	841				239
MC12	4	16:37:28	833				239
MC12	4	16:39:28	824				239
MC12	4	16:41:28	834				239
MC12	4	16:43:28	817				239
MC12	4	16:45:28	840				239
MC12	4	16:47:28	823				239
MC12	4	16:49:28	810				239
MC12	4	16:51:28	797				239
MC12	4	16:53:28	789				239
MC12	4	16:55:28	814				239
MC12	4	16:57:28	805				239
MC12	4	16:59:28	809				239
MC12	4	17:01:28	804				239
MC12	4	17:03:28	801				239
MC12	4	17:05:28	787				239
MC12	4	17:07:28	773				239
MC12	4	17:09:28	770				239
MC12	4	17:11:28	767				239
MC12	4	17:13:28	770				239
MC12	4	17:15:28	769				239
MC12	4	17:17:28	768				239
MC12	4	17:19:28	779				239
MC12	4	17:21:28	750				239
MC12	4	17:23:28	767				239
MC12	4	17:25:28	763				239
MC12	4	17:27:28	754				239
MC12	4	17:29:28	746				239
MC12	4	17:31:28	743				239
MC12	4	17:33:28	761				239
MC12	4	17:35:28	724				239
MC12	4	17:37:28	730				239
MC12	4	17:39:28	719				239
MC12	4	17:41:28	720				239
MC12	4	17:43:28	726				239
MC12	4	17:45:28	730				239
MC12	4	17:47:28	746				239
MC12	4	17:49:28	728				239
MC12	4	17:51:28	729				239
MC12	4	17:53:28	723				239
MC12	4	17:55:28	697				239
MC12	4	17:57:28	717				239
MC12	4	17:59:28	713				239
MC12	4	18:01:28	703				239
MC12	4	18:03:28	687				239
MC12	4	18:05:28	683				239
MC12	4	18:07:28	702				239
MC12	4	18:09:28	683				239
MC12	4	18:11:28	673				239
MC12	4	18:13:28	687				239
MC12	4	18:15:28	689				239
MC12	4	18:17:28	667				239
MC12	4	18:19:28	672				239
MC12	4	18:21:28	687				239
MC12	4	18:23:28	675				239
MC12	4	18:25:28	683				239
MC12	4	18:27:28	667				239
MC12	4	18:29:28	649				239
MC12	4	18:31:28	674				239
MC12	4	18:33:28	653				239
MC12	4	18:35:28	667				239
MC12	4	18:37:28	669				239
MC12	4	18:39:28	657				239
MC12	4	18:41:28	659				239
MC12	4	18:43:28	650				239
MC12	4	18:45:28	659				239
MC12	4	18:47:28	662				239
MC12	4	18:49:28	669				239
MC12	4	18:51:28	651				239
MC12	4	18:53:28	628				239
MC12	4	18:55:28	627				239
MC12	4	18:57:28	644				239
MC12	4	18:59:28	652				239
MC12	4	19:01:28	634				239
MC12	4	19:03:28	616				239
MC12	4	19:05:28	646				239
MC12	4	19:07:28	633				239
MC12	4	19:09:28	637				239
MC12	4	19:11:28	614				239
MC12	4	19:13:28	629				239
MC12	4	19:15:28	627				239
MC12	4	19:17:28	634				239
MC12	4	19:19:28	619				239
MC12	4	19:21:28	640				239
MC12	4	19:23:28	632				239
MC12	4	19:25:28	631				239
MC12	4	19:27:28	641				239
MC12	4	19:29:28	622				239
MC12	4	19:31:28	632				239
MC12	4	19:33:28	619				239
MC12	4	19:35:28	642				239
MC12	4	19:37:28	623				239
MC12	4	19:39:28	629				239
MC12	4	19:41:28	624				239
MC12	4	19:43:28	613				239
MC12	4	19:45:28	628				239
MC12	4	19:47:28	613				239
MC12	4	19:49:28	610				239
MC12	4	19:51:28	605				239
MC12	4	19:53:28	625				239
MC12	4	19:55:28	624				239
MC12	4	19:57:28	623				239
MC12	4	19:59:28	627				239
MC12	4	20:01:28	619				239
MC12	4	20:03:28	622				239
MC12	4	20:05:28	607				239
MC12	4	20:07:28	620				239
MC12	4	20:09:28	595				239
MC12	4	20:11:28	609				239
MC12	4	20:13:28	601				239
MC12	4	20:15:28	602				239
MC12	4	20:17:28	595				239
MC12	4	20:19:28	592				239
MC12	4	20:21:28	602				239
MC12	4	20:23:28	602				239
MC12	4	20:25:28	623				239
MC12	4	20:27:28	635				239
MC12	4	20:29:28	617				239
MC12	4	20:31:28	616				239
MC12	4	20:33:28	633				239
MC12	4	20:35:28	628				239
MC12	4	20:37:28	597				239
MC12	4	20:39:28	619				239
MC12	4	20:41:28	623				239
MC12	4	20:43:28	618				239
MC12	4	20:45:28	643				239
MC12	4	20:47:28	625				239
MC12	4	20:49:28	629				239
MC12	4	20:51:28	611				239
MC12	4	20:53:28	611				239
MC12	4	20:55:28	608				239
MC12	4	20:57:28	606				239
MC12	4	20:59:28	614				239
MC12	4	21:01:28	605				239
MC12	4	21:03:28	608				239
MC12	4	21:05:28	612				239
MC12	4	21:07:28	610				239
MC12	4	21:09:28	616				239
MC12	4	21:11:28	631				239
MC12	4	21:13:28	607				239
MC12	4	21:15:28	611				239
MC12	4	21:17:28	595				239
MC12	4	21:19:28	604				239
MC12	4	21:21:28	604				239
MC12	4	21:23:28	611				239
MC12	4	21:25:28	620				239
MC12	4	21:27:28	604				239
MC12	4	21:29:28	613				239
MC12	4	21:31:28	601				239
MC12	4	21:33:28	620				239
MC12	4	21:35:28	586				239
MC12	4	21:37:28	590				239
MC12	4	21:39:28	623				239
MC12	4	21:41:28	614				239
MC12	4	21:43:28	627				239
MC12	4	21:45:28	600				239
MC12	4	21:47:28	611				239
MC12	4	21:49:28	610				239
MC12	4	21:51:28	614				239
MC12	4	21:53:28	595				239
MC12	4	21:55:28	602				239
MC12	4	21:57:28	598				239
MC12	4	21:59:28	618				239
MC12	4	22:01:28	596				239
MC12	4	22:03:28	616				239
MC12	4	22:05:28	603				239
MC12	4	22:07:28	615				239
MC12	4	22:09:28	609				239
MC12	4	22:11:28	632				239
MC12	4	22:13:28	635				239
MC12	4	22:15:28	630				239
MC12	4	22:17:28	630				239
MC12	4	22:19:28	619				239
MC12	4	22:21:28	609				239
MC12	4	22:23:28	608				239
MC12	4	22:25:28	622				239
MC12	4	22:27:28	627				239
MC12	4	22:29:28	656				239
MC12	4	22:31:28	620				239
MC12	4	22:33:28	642				239
MC12	4	22:35:28	627				239
MC12	4	22:37:28	618				239
MC12	4	22:39:28	623				239
MC12	4	22:41:28	647				239
MC12	4	22:43:28	648				239
MC12	4	22:45:28	615				239
MC12	4	22:47:28	626				239
MC12	4	22:49:28	619				239
MC12	4	22:51:28	628				239
MC12	4	22:53:28	620				239
MC12	4	22:55:28	621				239
MC12	4	22:57:28	627				239
MC12	4	22:59:28	617				239
MC12	4	23:01:28	609				239
MC12	4	23:03:28	625				239
MC12	4	23:05:28	620				239
MC12	4	23:07:28	608				239
MC12	4	23:09:28	596				239
MC12	4	23:11:28	622				239
MC12	4	23:13:28	615				239
MC12	4	23:15:28	603				239
MC12	4	23:17:28	609				239
MC12	4	23:19:28	614				239
MC12	4	23:21:28	613				239
MC12	4	23:23:28	608				239
MC12	4	23:25:28	604				239
MC12	4	23:27:28	613				239
MC12	4	23:29:28	612				239
MC12	4	23:31:28	609				239
MC12	4	23:33:28	602				239
MC12	4	23:35:28	613				239
MC12	4	23:37:28	603				239
MC12	4	23:39:28	622				239
MC12	4	23:41:28	600				239
MC12	4	23:43:28	595				239
MC12	4	23:45:28	603				239
MC12	4	23:47:28	599				239
MC12	4	23:49:28	595				239
MC12	4	23:51:28	593				239
MC12	4	23:53:28	590				239
MC12	4	23:55:28	584				239
MC12	4	23:57:28	593				239
MC12	4	23:59:28	590				239
MC12	5	00:01:28	595				239
MC12	5	00:03:28	588				239
MC12	5	00:05:28	585				239
MC12	5	00:07:28	596				239
MC12	5	00:09:28	582				239
MC12	5	00:11:28	587				239
MC12	5	00:13:28	569				239
MC12	5	00:15:28	566				239
MC12	5	00:17:28	593				239
MC12	5	00:19:28	566				239
MC12	5	00:21:28	594				239
MC12	5	00:23:28	593				239
MC12	5	00:25:28	581				239
MC12	5	00:27:28	589				239
MC12	5	00:29:28	586				239
MC12	5	00:31:28	598				239
MC12	5	00:33:28	580				239
MC12	5	00:35:28	574				239
MC12	5	00:37:28	581				239
MC12	5	00:39:28	584				239
MC12	5	00:41:28	582				239
MC12	5	00:43:28	580				239
MC12	5	00:45:28	583				239
MC12	5	00:47:28	584				239
MC12	5	00:49:28	593				239
MC12	5	00:51:28	572				239
MC12	5	00:53:28	591				239
MC12	5	00:55:28	587				239
MC12	5	00:57:28	581				239
MC12	5	00:59:28	598				239
MC12	5	01:01:28	569				239
MC12	5	01:03:28	570				239
MC12	5	01:05:28	576				239
MC12	5	01:07:28	574				239
MC12	5	01:09:28	579				239
MC12	5	01:11:28	573				239
MC12	5	01:13:28	574				239
MC12	5	01:15:28	576				239
MC12	5	01:17:28	577				239
MC12	5	01:19:28	576				239
MC12	5	01:21:28	577				239
MC12	5	01:23:28	592				239
MC12	5	01:25:28	579				239
MC12	5	01:27:28	585				239
MC12	5	01:29:28	576				239
MC12	5	01:31:28	580				239
MC12	5	01:33:28	575				239
MC12	5	01:35:28	591				239
MC12	5	01:37:28	572				239
MC12	5	01:39:28	581				239
MC12	5	01:41:28	605				239
MC12	5	01:43:28	593				239
MC12	5	01:45:28	592				239
MC12	5	01:47:28	594				239
MC12	5	01:49:28	600				239
MC12	5	01:51:28	613				239
MC12	5	01:53:28	614				239
MC12	5	01:55:28	616				239
MC12	5	01:57:28	611				239
MC12	5	01:59:28	610				239
MC12	5	02:01:28	613				239
MC12	5	02:03:28	613				239
MC12	5	02:05:28	624				239
MC12	5	02:07:28	620				239
MC12	5	02:09:28	608				239
MC12	5	02:11:28	622				239
MC12	5	02:13:28	619				239
MC12	5	02:15:28	609				239
MC12	5	02:17:28	605				239
MC12	5	02:19:28	607				239
MC12	5	02:21:28	615				239
MC12	5	02:23:28	625				239
MC12	5	02:25:28	610				239
MC12	5	02:27:28	605				239
MC12	5	02:29:28	614				239
MC12	5	02:31:28	598				239
MC12	5	02:33:28	611				239
MC12	5	02:35:28	606				239
MC12	5	02:37:28	624				239
MC12	5	02:39:28	628				239
MC12	5	02:41:28	625				239
MC12	5	02:43:28	627				239
MC12	5	02:45:28	601				239
MC12	5	02:47:28	609				239
MC12	5	02:49:28	619				239
MC12	5	02:51:28	624				239
MC12	5	02:53:28	621				239
MC12	5	02:55:28	627				239
MC12	5	02:57:28	615				239
MC12	5	02:59:28	600				239
MC12	5	03:01:28	606				239
MC12	5	03:03:28	638				239
MC12	5	03:05:28	621				239
MC12	5	03:07:28	616				239
MC12	5	03:09:28	643				239
MC12	5	03:11:28	630				239
MC12	5	03:13:28	634				239
MC12	5	03:15:28	646				239
MC12	5	03:17:28	639				239
MC12	5	03:19:28	624				239
MC12	5	03:21:28	612				239
MC12	5	03:23:28	635				239
MC12	5	03:25:28	636				239
MC12	5	03:27:27	639				239
MC12	5	03:29:27	640				239
MC12	5	03:31:27	630				239
MC12	5	03:33:27	613				239
MC12	5	03:35:27	606				239
MC12	5	03:37:27	653				239
MC12	5	03:39:27	639				239
MC12	5	03:41:27	638				239
MC12	5	03:43:27	635				239
MC12	5	03:45:27	629				239
MC12	5	03:47:27	630				239
MC12	5	03:49:27	629				239
MC12	5	03:51:27	626				239
MC12	5	03:53:27	625				239
MC12	5	03:55:27	639				239
MC12	5	03:57:27	624				239
MC12	5	03:59:27	629				239
MC12	5	04:01:27	658				239
MC12	5	04:03:27	619				239
MC12	5	04:05:27	634				239
MC12	5	04:07:27	644				239
MC12	5	04:09:27	655				239
MC12	5	04:11:27	643				239
MC12	5	04:13:27	656				239
MC12	5	04:15:27	635				239
MC12	5	04:17:27	620				239
MC12	5	04:19:27	641				239
MC12	5	04:21:27	638				239
MC12	5	04:23:27	639				239
MC12	5	04:25:27	651				239
MC12	5	04:27:27	652				239
MC12	5	04:29:27	648				239
MC12	5	04:31:27	643				239
MC12	5	04:33:27	633				239
MC12	5	04:35:27	635				239
MC12	5	04:37:27	632				239
MC12	5	04:39:27	653				239
MC12	5	04:41:27	638				239
MC12	5	04:43:27	653				239
MC12	5	04:45:27	645				239
MC12	5	04:47:27	626				239
MC12	5	04:49:27	652				239
MC12	5	04:51:27	638				239
MC12	5	04:53:27	641				239
MC12	5	04:55:27	661				239
MC12	5	04:57:27	633				239
MC12	5	04:59:27	645				239
MC12	5	05:01:27	659				239
MC12	5	05:03:27	631				239
MC12	5	05:05:27	646				239
MC12	5	05:07:27	612				239
MC12	5	05:09:27	619				239
MC12	5	05:11:27	638				239
MC12	5	05:13:27	651				239
MC12	5	05:15:27	640				239
MC12	5	05:17:27	644				239
MC12	5	05:19:27	632				239
MC12	5	05:21:27	648				239
MC12	5	05:23:27	644				239
MC12	5	05:25:27	632				239
MC12	5	05:27:27	635				239
MC12	5	05:29:27	625				239
MC12	5	05:31:27	651				239
MC12	5	05:33:27	629				239
MC12	5	05:35:27	647				239
MC12	5	05:37:27	658				239
MC12	5	05:39:27	663				239
MC12	5	05:41:27	652				239
MC12	5	05:43:27	650				239
MC12	5	05:45:27	654				239
MC12	5	05:47:27	641				239
MC12	5	05:49:27	654				239
MC12	5	05:51:27	653				239
MC12	5	05:53:27	636				239
MC12	5	05:55:27	646				239
MC12	5	05:57:27	629				239
MC12	5	05:59:27	651				239
MC12	5	06:01:27	639				239
MC12	5	06:03:27	636				239
MC12	5	06:05:27	626				239
MC12	5	06:07:27	639				239
MC12	5	06:09:27	634				239
MC12	5	06:11:27	651				239
MC12	5	06:13:27	626				239
MC12	5	06:15:27	644				239
MC12	5	06:17:27	638				239
MC12	5	06:19:27	645				239
MC12	5	06:21:27	640				239
MC12	5	06:23:27	630				239
MC12	5	06:25:27	634				239
MC12	5	06:27:27	641				239
MC12	5	06:29:27	655				239
MC12	5	06:31:27	634				239
MC12	5	06:33:27	631				239
MC12	5	06:35:27	637				239
MC12	5	06:37:27	616				239
MC12	5	06:39:27	597				239
MC12	5	06:41:27	642				239
MC12	5	06:43:27	633				239
MC12	5	06:45:27	655				239
MC12	5	06:47:27	629				239
MC12	5	06:49:27	653				239
MC12	5	06:51:27	645				239
MC12	5	06:53:27	633				239
MC12	5	06:55:27	628				239
MC12	5	06:57:27	643				239
MC12	5	06:59:27	615				239
MC12	5	07:01:27	624				239
MC12	5	07:03:27	612				239
MC12	5	07:05:27	609				239
MC12	5	07:07:27	631				239
MC12	5	07:09:27	636				239
MC12	5	07:11:27	622				239
MC12	5	07:13:27	624				239
MC12	5	07:15:27	625				239
MC12	5	07:17:27	631				239
MC12	5	07:19:27	635				239
MC12	5	07:21:27	615				239
MC12	5	07:23:27	623				239
MC12	5	07:25:27	624				239
MC12	5	07:27:27	613				239
MC12	5	07:29:27	613				239
MC12	5	07:31:27	621				239
MC12	5	07:33:27	613				239
MC12	5	07:35:27	626				239
MC12	5	07:37:27	618				239
MC12	5	07:39:27	605				239
MC12	5	07:41:27	619				239
MC12	5	07:43:27	611				239
MC12	5	07:45:27	628				239
MC12	5	07:47:27	611				239
MC12	5	07:49:27	593				239
MC12	5	07:51:27	615				239
MC12	5	07:53:27	623				239
MC12	5	07:55:27	627				239
MC12	5	07:57:27	616				239
MC12	5	07:59:27	638				239
MC12	5	08:01:27	638				239
MC12	5	08:03:27	634				239
MC12	5	08:05:27	622				239
MC12	5	08:07:27	634				239
MC12	5	08:09:27	622				239
MC12	5	08:11:27	604				239
MC12	5	08:13:27	615				239
MC12	5	08:15:27	644				239
MC12	5	08:17:27	638				239
MC12	5	08:19:27	624				239
MC12	5	08:21:27	628				239
MC12	5	08:23:27	639				239
MC12	5	08:25:27	635				239
MC12	5	08:27:27	636				239
MC12	5	08:29:27	636				239
MC12	5	08:31:27	612				239
MC12	5	08:33:27	622				239
MC12	5	08:35:27	614				239
MC12	5	08:37:27	635				239
MC12	5	08:39:27	629				239
MC12	5	08:41:27	643				239
MC12	5	08:43:27	647				239
MC12	5	08:45:27	663				239
MC12	5	08:47:27	625				239
MC12	5	08:49:27	645				239
MC12	5	08:51:27	654				239
MC12	5	08:53:27	657				239
MC12	5	08:55:27	668				239
MC12	5	08:57:27	675				239
MC12	5	08:59:27	665				239
MC12	5	09:01:27	678				239
MC12	5	09:03:27	683				239
MC12	5	09:05:27	682				239
MC12	5	09:07:27	690				239
MC12	5	09:09:27	688				239
MC12	5	09:11:27	696				239
MC12	5	09:13:27	699				239
MC12	5	09:15:27	687				239
MC12	5	09:17:27	706				239
MC12	5	09:19:27	672				239
MC12	5	09:21:27	691				239
MC12	5	09:23:27	689				239
MC12	5	09:25:27	695				239
MC12	5	09:27:27	705				239
MC12	5	09:29:27	692				239
MC12	5	09:31:27	685				239
MC12	5	09:33:27	701				239
MC12	5	09:35:27	690				239
MC12	5	09:37:27	707				239
MC12	5	09:39:27	717				239
MC12	5	09:41:27	720				239
MC12	5	09:43:27	741				239
MC12	5	09:45:27	747				239
MC12	5	09:47:27	709				239
MC12	5	09:49:27	749				239
MC12	5	09:51:27	713				239
MC12	5	09:53:27	735				239
MC12	5	09:55:27	714				239
MC12	5	09:57:27	729				239
MC12	5	09:59:27	716				239
MC12	5	10:01:27	741				239
MC12	5	10:03:27	730				239
MC12	5	10:05:27	745				239
MC12	5	10:07:27	740				239
MC12	5	10:09:27	712				239
MC12	5	10:11:27	737				239
MC12	5	10:13:27	737				239
MC12	5	10:15:27	751				239
MC12	5	10:17:27	753				239
MC12	5	10:19:27	774				239
MC12	5	10:21:27	755				239
MC12	5	10:23:27	762				239
MC12	5	10:25:27	745				239
MC12	5	10:27:27	761				239
MC12	5	10:29:27	739				239
MC12	5	10:31:27	735				239
MC12	5	10:33:27	736				239
MC12	5	10:35:27	739				239
MC12	5	10:37:27	732				239
MC12	5	10:39:27	724				239
MC12	5	10:41:27	756				239
MC12	5	10:43:27	712				239
MC12	5	10:45:27	707				239
MC12	5	10:47:27	717				239
MC12	5	10:49:27	716				239
MC12	5	10:51:27	724				239
MC12	5	10:53:27	692				239
MC12	5	10:55:27	708				239
MC12	5	10:57:27	683				239
MC12	5	10:59:27	720				239
MC12	5	11:01:27	740				239
MC12	5	11:03:27	731				239
MC12	5	11:05:27	729				239
MC12	5	11:07:27	753				239
MC12	5	11:09:27	768				239
MC12	5	11:11:27	766				239
MC12	5	11:13:27	753				239
MC12	5	11:15:27	764				239
MC12	5	11:17:27	753				239
MC12	5	11:19:27	752				239
MC12	5	11:21:27	761				239
MC12	5	11:23:27	756				239
MC12	5	11:25:27	781				239
MC12	5	11:27:27	789				239
MC12	5	11:29:27	811				239
MC12	5	11:31:27	813				239
MC12	5	11:33:27	830				239
MC12	5	11:35:27	857				239
MC12	5	11:37:27	873				239
MC12	5	11:39:27	897				239
MC12	5	11:41:27	916				239
MC12	5	11:43:27	920				239
MC12	5	11:45:27	945				239
MC12	5	11:47:27	950				239
MC12	5	11:49:27	953				239
MC12	5	11:51:27	976				239
MC12	5	11:53:27	1000				239
MC12	5	11:55:27	1010				239
MC12	5	11:57:27	1045				239
MC12	5	11:59:27	1087				239
MC12	5	12:01:27	1077				239
MC12	5	12:03:27	1083				239
MC12	5	12:05:27	1084				239
MC12	5	12:07:27	1090				239
MC12	5	12:09:27	1117				239
MC12	5	12:11:27	1140				239
MC12	5	12:13:27	1143				239
MC12	5	12:15:27	1152				239
MC12	5	12:17:27	1184				239
MC12	5	12:19:27	1194				239
MC12	5	12:21:27	1233				239
MC12	5	12:23:27	1268				239
MC12	5	12:25:27	1275				239
MC12	5	12:27:27	1300				239
MC12	5	12:29:27	1307				239
MC12	5	12:31:27	1327				239
MC12	5	12:33:27	1301				239
MC12	5	12:35:27	1304				239
MC12	5	12:37:27	1269				239
MC12	5	12:39:27	1254				239
MC12	5	12:41:27	1315				239
MC12	5	12:43:27	1382				239
MC12	5	12:45:27	1374				239
MC12	5	12:47:27	1411				239
MC12	5	12:49:27	1423				239
MC12	5	12:51:27	1422				239
MC12	5	12:53:27	1433				239
MC12	5	12:55:27	1439				239
MC12	5	12:57:27	1330				239
MC12	5	12:59:27	1398				239
MC12	5	13:01:27	1449				239
MC12	5	13:03:27	1398				239
MC12	5	13:05:27	1441				239
MC12	5	13:07:27	1403				239
MC12	5	13:09:27	1376				239
MC12	5	13:11:27	1415				239
MC12	5	13:13:27	1336				239
MC12	5	13:15:27	1363				239
MC12	5	13:17:27	1337				239
MC12	5	13:19:27	1304				239
MC12	5	13:21:27	1273				239
MC12	5	13:23:27	1295				239
MC12	5	13:25:27	1243				239
MC12	5	13:27:27	1263				239
MC12	5	13:29:27	1254				239
MC12	5	13:31:27	1264				239
MC12	5	13:33:27	1216				239
MC12	5	13:35:27	1213				239
MC12	5	13:37:27	1172				239
MC12	5	13:39:27	1148				239
MC12	5	13:41:27	1144				239
MC12	5	13:43:27	1160				239
MC12	5	13:45:27	1162				239
MC12	5	13:47:27	1143				239
MC12	5	13:49:27	1132				239
MC12	5	13:51:27	1096				239
MC12	5	13:53:27	1110				239
MC12	5	13:55:27	1084				239
MC12	5	13:57:27	1073				239
MC12	5	13:59:27	1052				239
MC12	5	14:01:27	1045				239
MC12	5	14:03:27	1059				239
MC12	5	14:05:27	1003				239
MC12	5	14:07:27	922				239
MC12	5	14:09:27	809				239
MC12	5	14:11:27	743				239
MC12	5	14:13:27	705				239
MC12	5	14:15:27	756				239
MC12	5	14:17:27	788				239
MC12	5	14:19:27	790				239
MC12	5	14:21:27	808				239
MC12	5	14:23:27	806				239
MC12	5	14:25:27	817				239
MC12	5	14:27:27	837				239
MC12	5	14:29:27	825				239
MC12	5	14:31:27	846				239
MC12	5	14:33:27	843				239
MC12	5	14:35:27	845				239
MC12	5	14:37:27	855				239
MC12	5	14:39:27	856				239
MC12	5	14:41:27	863				239
MC12	5	14:43:27	866				239
MC12	5	14:45:27	888				239
MC12	5	14:47:27	867				239
MC12	5	14:49:27	901				239
MC12	5	14:51:27	914				239
MC12	5	14:53:27	913				239
MC12	5	14:55:27	912				239
MC12	5	14:57:27	929				239
MC12	5	14:59:27	936				239
MC12	5	15:01:27	916				239
MC12	5	15:03:27	939				239
MC12	5	15:05:27	933				239
MC12	5	15:07:27	944				239
MC12	5	15:09:28	935				239
MC12	5	15:11:28	934				239
MC12	5	15:13:28	940				239
MC12	5	15:15:28	944				239
MC12	5	15:17:28	928				239
MC12	5	15:19:28	915				239
MC12	5	15:21:28	906				239
MC12	5	15:23:28	921				239
MC12	5	15:25:28	913				239
MC12	5	15:27:28	937				239
MC12	5	15:29:28	910				239
MC12	5	15:31:28	921				239
MC12	5	15:33:28	917				239
MC12	5	15:35:28	920				239
MC12	5	15:37:28	924				239
MC12	5	15:39:28	905				239
MC12	5	15:41:28	896				239
MC12	5	15:43:28	919				239
MC12	5	15:45:28	920				239
MC12	5	15:47:28	881				239
MC12	5	15:49:28	913				239
MC12	5	15:51:28	903				239
MC12	5	15:53:28	867				239
MC12	5	15:55:28	932				239
MC12	5	15:57:28	874				239
MC12	5	15:59:28	912				239
MC12	5	16:01:28	885				239
MC12	5	16:03:28	896				239
MC12	5	16:05:28	898				239
MC12	5	16:07:28	893				239
MC12	5	16:09:28	882				239
MC12	5	16:11:28	880				239
MC12	5	16:13:28	882				239
MC12	5	16:15:28	891				239
MC12	5	16:17:28	895				239
MC12	5	16:19:28	876				239
MC12	5	16:21:28	905				239
MC12	5	16:23:28	880				239
MC12	5	16:25:28	869				239
MC12	5	16:27:28	874				239
MC12	5	16:29:28	872				239
MC12	5	16:31:28	887				239
MC12	5	16:33:28	892				239
MC12	5	16:35:28	898				239
MC12	5	16:37:28	889				239
MC12	5	16:39:28	867				239
MC12	5	16:41:28	871				239
MC12	5	16:43:28	866				239
MC12	5	16:45:28	860				239
MC12	5	16:47:28	877				239
MC12	5	16:49:28	864				239
MC12	5	16:51:28	863				239
MC12	5	16:53:28	833				239
MC12	5	16:55:28	829				239
MC12	5	16:57:28	855				239
MC12	5	16:59:28	843				239
MC12	5	17:01:28	848				239
MC12	5	17:03:28	831				239
MC12	5	17:05:28	865				239
MC12	5	17:07:28	824				239
MC12	5	17:09:28	824				239
MC12	5	17:11:28	817				239
MC12	5	17:13:28	821				239
MC12	5	17:15:28	822				239
MC12	5	17:17:28	816				239
MC12	5	17:19:28	833				239
MC12	5	17:21:28	824				239
MC12	5	17:23:28	837				239
MC12	5	17:25:28	823				239
MC12	5	17:27:28	789				239
MC12	5	17:29:28	808				239
MC12	5	17:31:28	815				239
MC12	5	17:33:28	799				239
MC12	5	17:35:28	817				239
MC12	5	17:37:28	775				239
MC12	5	17:39:28	790				239
MC12	5	17:41:28	797				239
MC12	5	17:43:28	784				239
MC12	5	17:45:28	783				239
MC12	5	17:47:28	776				239
MC12	5	17:49:28	792				239
MC12	5	17:51:28	771				239
MC12	5	17:53:28	790				239
MC12	5	17:55:28	792				239
MC12	5	17:57:28	797				239
MC12	5	17:59:28	769				239
MC12	5	18:01:28	765				239
MC12	5	18:03:28	783				239
MC12	5	18:05:28	753				239
MC12	5	18:07:28	752				239
MC12	5	18:09:28	751				239
MC12	5	18:11:28	742				239
MC12	5	18:13:28	734				239
MC12	5	18:15:28	722				239
MC12	5	18:17:28	746				239
MC12	5	18:19:28	736				239
MC12	5	18:21:28	739				239
MC12	5	18:23:28	735				239
MC12	5	18:25:28	752				239
MC12	5	18:27:28	738				239
MC12	5	18:29:28	716				239
MC12	5	18:31:28	707				239
MC12	5	18:33:28	727				239
MC12	5	18:35:28	728				239
MC12	5	18:37:28	737				239
MC12	5	18:39:28	702				239
MC12	5	18:41:28	699				239
MC12	5	18:43:28	710				239
MC12	5	18:45:28	723				239
MC12	5	18:47:28	715				239
MC12	5	18:49:28	719				239
MC12	5	18:51:28	700				239
MC12	5	18:53:28	713				239
MC12	5	18:55:28	710				239
MC12	5	18:57:28	693				239
MC12	5	18:59:28	727				239
MC12	5	19:01:28	714				239
MC12	5	19:03:28	686				239
MC12	5	19:05:28	700				239
MC12	5	19:07:28	711				239
MC12	5	19:09:28	668				239
MC12	5	19:11:28	662				239
MC12	5	19:13:28	672				239
MC12	5	19:15:28	679				239
MC12	5	19:17:28	682				239
MC12	5	19:19:28	679				239
MC12	5	19:21:28	685				239
MC12	5	19:23:28	662				239
MC12	5	19:25:28	686				239
MC12	5	19:27:28	686				239
MC12	5	19:29:28	671				239
MC12	5	19:31:28	683				239
MC12	5	19:33:28	683				239
MC12	5	19:35:28	685				239
MC12	5	19:37:28	708				239
MC12	5	19:39:28	672				239
MC12	5	19:41:28	680				239
MC12	5	19:43:28	681				239
MC12	5	19:45:28	674				239
MC12	5	19:47:28	693				239
MC12	5	19:49:28	707				239
MC12	5	19:51:28	671				239
MC12	5	19:53:28	676				239
MC12	5	19:55:28	691				239
MC12	5	19:57:28	675				239
MC12	5	19:59:28	670				239
MC12	5	20:01:28	705				239
MC12	5	20:03:28	675				239
MC12	5	20:05:28	689				239
MC12	5	20:07:28	682				239
MC12	5	20:09:28	681				239
MC12	5	20:11:28	678				239
MC12	5	20:13:28	665				239
MC12	5	20:15:28	694				239
MC12	5	20:17:28	685				239
MC12	5	20:19:28	673				239
MC12	5	20:21:28	670				239
MC12	5	20:23:28	668				239
MC12	5	20:25:28	663				239
MC12	5	20:27:28	656				239
MC12	5	20:29:28	668				239
MC12	5	20:31:28	682				239
MC12	5	20:33:28	650				239
MC12	5	20:35:28	685				239
MC12	5	20:37:28	682				239
MC12	5	20:39:28	653				239
MC12	5	20:41:28	658				239
MC12	5	20:43:28	639				239
MC12	5	20:45:28	648				239
MC12	5	20:47:28	657				239
MC12	5	20:49:28	659				239
MC12	5	20:51:28	650				239
MC12	5	20:53:28	637				239
MC12	5	20:55:28	647				239
MC12	5	20:57:28	660				239
MC12	5	20:59:28	658				239
MC12	5	21:01:28	668				239
MC12	5	21:03:28	652				239
MC12	5	21:05:28	633				239
MC12	5	21:07:28	641				239
MC12	5	21:09:28	635				239
MC12	5	21:11:28	645				239
MC12	5	21:13:28	652				239
MC12	5	21:15:28	650				239
MC12	5	21:17:28	649				239
MC12	5	21:19:28	651				239
MC12	5	21:21:28	641				239
MC12	5	21:23:28	658				239
MC12	5	21:25:28	642				239
MC12	5	21:27:28	633				239
MC12	5	21:29:28	637				239
MC12	5	21:31:28	652				239
MC12	5	21:33:28	646				239
MC12	5	21:35:28	659				239
MC12	5	21:37:28	637				239
MC12	5	21:39:28	631				239
MC12	5	21:41:28	648				239
MC12	5	21:43:28	638				239
MC12	5	21:45:28	634				239
MC12	5	21:47:28	633				239
MC12	5	21:49:28	624				239
MC12	5	21:51:28	645				239
MC12	5	21:53:28	634				239
MC12	5	21:55:28	627				239
MC12	5	21:57:28	626				239
MC12	5	21:59:28	636				239
MC12	5	22:01:28	645				239
MC12	5	22:03:28	639				239
MC12	5	22:05:28	641				239
MC12	5	22:07:28	614				239
MC12	5	22:09:28	623				239
MC12	5	22:11:28	615				239
MC12	5	22:13:28	629				239
MC12	5	22:15:28	627				239
MC12	5	22:17:28	617				239
MC12	5	22:19:28	630				239
MC12	5	22:21:28	607				239
MC12	5	22:23:28	609				239
MC12	5	22:25:28	625				239
MC12	5	22:27:28	645				239
MC12	5	22:29:28	623				239
MC12	5	22:31:28	620				239
MC12	5	22:33:28	629				239
MC12	5	22:35:28	613				239
MC12	5	22:37:28	609				239
MC12	5	22:39:28	611				239
MC12	5	22:41:28	621				239
MC12	5	22:43:28	612				239
MC12	5	22:45:28	620				239
MC12	5	22:47:28	634				239
MC12	5	22:49:28	602				239
MC12	5	22:51:28	627				239
MC12	5	22:53:28	603				239
MC12	5	22:55:28	603				239
MC12	5	22:57:28	614				239
MC12	5	22:59:28	614				239
MC12	5	23:01:28	616				239
MC12	5	23:03:28	607				239
MC12	5	23:05:28	613				239
MC12	5	23:07:28	621				239
MC12	5	23:09:28	604				239
MC12	5	23:11:28	612				239
MC12	5	23:13:28	620				239
MC12	5	23:15:28	618				239
MC12	5	23:17:28	625				239
MC12	5	23:19:28	614				239
MC12	5	23:21:28	617				239
MC12	5	23:23:28	608				239
MC12	5	23:25:28	602				239
MC12	5	23:27:28	608				239
MC12	5	23:29:28	602				239
MC12	5	23:31:28	603				239
MC12	5	23:33:28	596				239
MC12	5	23:35:28	597				239
MC12	5	23:37:28	599				239
MC12	5	23:39:28	579				239
MC12	5	23:41:28	608				239
MC12	5	23:43:28	604				239
MC12	5	23:45:28	606				239
MC12	5	23:47:28	599				239
MC12	5	23:49:28	593				239
MC12	5	23:51:28	614				239
MC12	5	23:53:28	596				239
MC12	5	23:55:28	592				239
MC12	5	23:57:28	616				239
MC12	5	23:59:28	614				239
MC12	6	00:01:28	616				239
MC12	6	00:03:28	625				239
MC12	6	00:05:28	603				239
MC12	6	00:07:28	600				239
MC12	6	00:09:28	609				239
MC12	6	00:11:28	607				239
MC12	6	00:13:28	596				239
MC12	6	00:15:28	609				239
MC12	6	00:17:28	612				239
MC12	6	00:19:28	611				239
MC12	6	00:21:28	594				239
MC12	6	00:23:28	590				239
MC12	6	00:25:28	586				239
MC12	6	00:27:28	583				239
MC12	6	00:29:28	601				239
MC12	6	00:31:28	605				239
MC12	6	00:33:28	592				239
MC12	6	00:35:28	600				239
MC12	6	00:37:28	591				239
MC12	6	00:39:28	588				239
MC12	6	00:41:28	580				239
MC12	6	00:43:28	600				239
MC12	6	00:45:28	581				239
MC12	6	00:47:28	587				239
MC12	6	00:49:28	595				239
MC12	6	00:51:28	583				239
MC12	6	00:53:28	587				239
MC12	6	00:55:28	595				239
MC12	6	00:57:28	597				239
MC12	6	00:59:28	619				239
MC12	6	01:01:28	593				239
MC12	6	01:03:28	589				239
MC12	6	01:05:28	574				239
MC12	6	01:07:28	584				239
MC12	6	01:09:28	584				239
MC12	6	01:11:28	579				239
MC12	6	01:13:28	594				239
MC12	6	01:15:28	575				239
MC12	6	01:17:28	578				239
MC12	6	01:19:28	579				239
MC12	6	01:21:28	588				239
MC12	6	01:23:28	584				239
MC12	6	01:25:28	574				239
MC12	6	01:27:28	595				239
MC12	6	01:29:28	600				239
MC12	6	01:31:28	613				239
MC12	6	01:33:28	580				239
MC12	6	01:35:28	587				239
MC12	6	01:37:28	604				239
MC12	6	01:39:28	590				239
MC12	6	01:41:28	583				239
MC12	6	01:43:28	583				239
MC12	6	01:45:28	577				239
MC12	6	01:47:28	577				239
MC12	6	01:49:28	599				239
MC12	6	01:51:28	597				239
MC12	6	01:53:28	602				239
MC12	6	01:55:28	574				239
MC12	6	01:57:28	586				239
MC12	6	01:59:28	568				239
MC12	6	02:01:28	595				239
MC12	6	02:03:28	596				239
MC12	6	02:05:28	581				239
MC12	6	02:07:28	588				239
MC12	6	02:09:28	595				239
MC12	6	02:11:28	593				239
MC12	6	02:13:28	579				239
MC12	6	02:15:28	594				239
MC12	6	02:17:28	598				239
MC12	6	02:19:28	586				239
MC12	6	02:21:28	571				239
MC12	6	02:23:28	583				239
MC12	6	02:25:28	591				239
MC12	6	02:27:28	608				239
MC12	6	02:29:28	594				239
MC12	6	02:31:28	583				239
MC12	6	02:33:28	586				239
MC12	6	02:35:28	585				239
MC12	6	02:37:28	600				239
MC12	6	02:39:28	583				239
MC12	6	02:41:28	595				239
MC12	6	02:43:28	592				239
MC12	6	02:45:28	589				239
MC12	6	02:47:28	592				239
MC12	6	02:49:28	583				239
MC12	6	02:51:28	591				239
MC12	6	02:53:28	592				239
MC12	6	02:55:28	579				239
MC12	6	02:57:28	566				239
MC12	6	02:59:28	582				239
MC12	6	03:01:28	618				239
MC12	6	03:03:28	552				239
MC12	6	03:05:28	577				239
MC12	6	03:07:28	589				239
MC12	6	03:09:28	619				239
MC12	6	03:11:28	590				239
MC12	6	03:13:28	592				239
MC12	6	03:15:28	598				239
MC12	6	03:17:28	595				239
MC12	6	03:19:28	582				239
MC12	6	03:21:28	591				239
MC12	6	03:23:28	593				239
MC12	6	03:25:28	589				239
MC12	6	03:27:28	598				239
MC12	6	03:29:28	593				239
MC12	6	03:31:28	561				239
MC12	6	03:33:28	598				239
MC12	6	03:35:28	577				239
MC12	6	03:37:28	576				239
MC12	6	03:39:28	593				239
MC12	6	03:41:28	605				239
MC12	6	03:43:28	611				239
MC12	6	03:45:28	600				239
MC12	6	03:47:28	602				239
MC12	6	03:49:28	587				239
MC12	6	03:51:28	605				239
MC12	6	03:53:28	614				239
MC12	6	03:55:28	621				239
MC12	6	03:57:28	588				239
MC12	6	03:59:28	607				239
MC12	6	04:01:28	604				239
MC12	6	04:03:28	593				239
MC12	6	04:05:28	587				239
MC12	6	04:07:28	585				239
MC12	6	04:09:28	582				239
MC12	6	04:11:28	585				239
MC12	6	04:13:28	609				239
MC12	6	04:15:28	606				239
MC12	6	04:17:28	589				239
MC12	6	04:19:28	592				239
MC12	6	04:21:28	593				239
MC12	6	04:23:28	600				239
MC12	6	04:25:28	586				239
MC12	6	04:27:28	594				239
MC12	6	04:29:28	599				239
MC12	6	04:31:28	598				239
MC12	6	04:33:28	589				239
MC12	6	04:35:28	585				239
MC12	6	04:37:28	604				239
MC12	6	04:39:28	596				239
MC12	6	04:41:28	600				239
MC12	6	04:43:28	620				239
MC12	6	04:45:28	615				239
MC12	6	04:47:28	590				239
MC12	6	04:49:28	592				239
MC12	6	04:51:28	609				239
MC12	6	04:53:28	607				239
MC12	6	04:55:28	597				239
MC12	6	04:57:28	589				239
MC12	6	04:59:28	599				239
MC12	6	05:01:28	599				239
MC12	6	05:03:28	601				239
MC12	6	05:05:28	601				239
MC12	6	05:07:28	584				239
MC12	6	05:09:28	595				239
MC12	6	05:11:28	594				239
MC12	6	05:13:28	605				239
MC12	6	05:15:28	596				239
MC12	6	05:17:28	588				239
MC12	6	05:19:28	594				239
MC12	6	05:21:28	608				239
MC12	6	05:23:28	590				239
MC12	6	05:25:28	597				239
MC12	6	05:27:28	610				239
MC12	6	05:29:28	611				239
MC12	6	05:31:28	592				239
MC12	6	05:33:28	590				239
MC12	6	05:35:28	590				239
MC12	6	05:37:28	571				239
MC12	6	05:39:28	599				239
MC12	6	05:41:28	610				239
MC12	6	05:43:28	613				239
MC12	6	05:45:28	617				239
MC12	6	05:47:28	606				239
MC12	6	05:49:28	603				239
MC12	6	05:51:28	615				239
MC12	6	05:53:28	585				239
MC12	6	05:55:28	594				239
MC12	6	05:57:28	598				239
MC12	6	05:59:28	614				239
MC12	6	06:01:28	616				239
MC12	6	06:03:28	598				239
MC12	6	06:05:28	618				239
MC12	6	06:07:28	590				239
MC12	6	06:09:28	599				239
MC12	6	06:11:28	606				239
MC12	6	06:13:28	605				239
MC12	6	06:15:28	623				239
MC12	6	06:17:28	597				239
MC12	6	06:19:28	597				239
MC12	6	06:21:28	613				239
MC12	6	06:23:28	589				239
MC12	6	06:25:28	592				239
MC12	6	06:27:28	590				239
MC12	6	06:29:28	585				239
MC12	6	06:31:28	605				239
MC12	6	06:33:28	591				239
MC12	6	06:35:28	589				239
MC12	6	06:37:28	599				239
MC12	6	06:39:28	588				239
MC12	6	06:41:28	594				239
MC12	6	06:43:28	577				239
MC12	6	06:45:27	582				239
MC12	6	06:47:27	605				239
MC12	6	06:49:27	605				239
MC12	6	06:51:27	578				239
MC12	6	06:53:27	612				239
MC12	6	06:55:27	610				239
MC12	6	06:57:27	612				239
MC12	6	06:59:27	610				239
MC12	6	07:01:27	617				239
MC12	6	07:03:27	597				239
MC12	6	07:05:27	587				239
MC12	6	07:07:27	584				239
MC12	6	07:09:27	593				239
MC12	6	07:11:27	592				239
MC12	6	07:13:27	603				239
MC12	6	07:15:27	585				239
MC12	6	07:17:27	590				239
MC12	6	07:19:27	594				239
MC12	6	07:21:27	584				239
MC12	6	07:23:27	578				239
MC12	6	07:25:27	599				239
MC12	6	07:27:27	609				239
MC12	6	07:29:27	592				239
MC12	6	07:31:27	592				239
MC12	6	07:33:27	594				239
MC12	6	07:35:27	595				239
MC12	6	07:37:27	578				239
MC12	6	07:39:27	583				239
MC12	6	07:41:27	595				239
MC12	6	07:43:27	601				239
MC12	6	07:45:27	604				239
MC12	6	07:47:27	610				239
MC12	6	07:49:27	588				239
MC12	6	07:51:27	585				239
MC12	6	07:53:27	591				239
MC12	6	07:55:27	587				239
MC12	6	07:57:27	600				239
MC12	6	07:59:27	604				239
MC12	6	08:01:27	605				239
MC12	6	08:03:27	615				239
MC12	6	08:05:27	605				239
MC12	6	08:07:27	594				239
MC12	6	08:09:27	592				239
MC12	6	08:11:27	574				239
MC12	6	08:13:27	596				239
MC12	6	08:15:27	596				239
MC12	6	08:17:27	579				239
MC12	6	08:19:27	599				239
MC12	6	08:21:27	603				239
MC12	6	08:23:27	598				239
MC12	6	08:25:27	582				239
MC12	6	08:27:27	596				239
MC12	6	08:29:27	592				239
MC12	6	08:31:27	588				239
MC12	6	08:33:27	608				239
MC12	6	08:35:27	592				239
MC12	6	08:37:27	587				239
MC12	6	08:39:27	584				239
MC12	6	08:41:27	590				239
MC12	6	08:43:27	592				239
MC12	6	08:45:27	601				239
MC12	6	08:47:27	603				239
MC12	6	08:49:27	581				239
MC12	6	08:51:27	590				239
MC12	6	08:53:27	573				239
MC12	6	08:55:27	573				239
MC12	6	08:57:27	593				239
MC12	6	08:59:27	580				239
MC12	6	09:01:27	596				239
MC12	6	09:03:27	580				239
MC12	6	09:05:27	569				239
MC12	6	09:07:27	590				239
MC12	6	09:09:27	591				239
MC12	6	09:11:27	586				239
MC12	6	09:13:27	574				239
MC12	6	09:15:27	578				239
MC12	6	09:17:27	581				239
MC12	6	09:19:27	574				239
MC12	6	09:21:27	588				239
MC12	6	09:23:27	572				239
MC12	6	09:25:27	576				239
MC12	6	09:27:27	586				239
MC12	6	09:29:27	573				239
MC12	6	09:31:27	593				239
MC12	6	09:33:27	590				239
MC12	6	09:35:27	603				239
MC12	6	09:37:27	590				239
MC12	6	09:39:27	584				239
MC12	6	09:41:27	577				239
MC12	6	09:43:27	597				239
MC12	6	09:45:27	596				239
MC12	6	09:47:27	585				239
MC12	6	09:49:27	573				239
MC12	6	09:51:27	579				239
MC12	6	09:53:27	587				239
MC12	6	09:55:27	581				239
MC12	6	09:57:27	586				239
MC12	6	09:59:27	586				239
MC12	6	10:01:27	600				239
MC12	6	10:03:27	583				239
MC12	6	10:05:27	589				239
MC12	6	10:07:27	576				239
MC12	6	10:09:27	586				239
MC12	6	10:11:27	592				239
MC12	6	10:13:27	585				239
MC12	6	10:15:27	584				239
MC12	6	10:17:27	580				239
MC12	6	10:19:27	583				239
MC12	6	10:21:27	568				239
MC12	6	10:23:27	574				239
MC12	6	10:25:27	565				239
MC12	6	10:27:27	592				239
MC12	6	10:29:27	564				239
MC12	6	10:31:27	597				239
MC12	6	10:33:27	579				239
MC12	6	10:35:27	586				239
MC12	6	10:37:27	592				239
MC12	6	10:39:28	560				239
MC12	6	10:41:28	580				239
MC12	6	10:43:28	579				239
MC12	6	10:45:28	569				239
MC12	6	10:47:28	569				239
MC12	6	10:49:28	584				239
MC12	6	10:51:28	580				239
MC12	6	10:53:28	567				239
MC12	6	10:55:28	570				239
MC12	6	10:57:28	579				239
MC12	6	10:59:28	568				239
MC12	6	11:01:28	580				239
MC12	6	11:03:28	574				239
MC12	6	11:05:28	570				239
MC12	6	11:07:28	567				239
MC12	6	11:09:28	582				239
MC12	6	11:11:28	586				239
MC12	6	11:13:28	567				239
MC12	6	11:15:28	582				239
MC12	6	11:17:28	588				239
MC12	6	11:19:28	569				239
MC12	6	11:21:28	570				239
MC12	6	11:23:28	576				239
MC12	6	11:25:28	569				239
MC12	6	11:27:28	586				239
MC12	6	11:29:28	585				239
MC12	6	11:31:28	593				239
MC12	6	11:33:28	575				239
MC12	6	11:35:28	573				239
MC12	6	11:37:28	570				239
MC12	6	11:39:28	571				239
MC12	6	11:41:28	563				239
MC12	6	11:43:28	578				239
MC12	6	11:45:28	578				239
MC12	6	11:47:28	578				239
MC12	6	11:49:28	570				239
MC12	6	11:51:28	590				239
MC12	6	11:53:28	579				239
MC12	6	11:55:28	596				239
MC12	6	11:57:28	574				239
MC12	6	11:59:28	578				239
MC12	6	12:01:28	578				239
MC12	6	12:03:28	575				239
MC12	6	12:05:28	583				239
MC12	6	12:07:28	595				239
MC12	6	12:09:28	583				239
MC12	6	12:11:28	582				239
MC12	6	12:13:28	572				239
MC12	6	12:15:28	586				239
MC12	6	12:17:28	576				239
MC12	6	12:19:28	598				239
MC12	6	12:21:28	595				239
MC12	6	12:23:28	572				239
MC12	6	12:25:28	578				239
MC12	6	12:27:28	588				239
MC12	6	12:29:28	567				239
MC12	6	12:31:28	579				239
MC12	6	12:33:28	588				239
MC12	6	12:35:28	569				239
MC12	6	12:37:28	579				239
MC12	6	12:39:28	601				239
MC12	6	12:41:28	581				239
MC12	6	12:43:28	584				239
MC12	6	12:45:28	567				239
MC12	6	12:47:28	587				239
MC12	6	12:49:28	579				239
MC12	6	12:51:28	576				239
MC12	6	12:53:28	571				239
MC12	6	12:55:28	569				239
MC12	6	12:57:28	580				239
MC12	6	12:59:28	598				239
MC12	6	13:01:28	586				239
MC12	6	13:03:28	563				239
MC12	6	13:05:28	580				239
MC12	6	13:07:28	570				239
MC12	6	13:09:28	580				239
MC12	6	13:11:28	563				239
MC12	6	13:13:28	545				239
MC12	6	13:15:28	542				239
MC12	6	13:17:28	573				239
MC12	6	13:19:28	567				239
MC12	6	13:21:28	580				239
MC12	6	13:23:28	579				239
MC12	6	13:25:28	565				239
MC12	6	13:27:28	564				239
MC12	6	13:29:28	582				239
MC12	6	13:31:28	578				239
MC12	6	13:33:28	582				239
MC12	6	13:35:28	579				239
MC12	6	13:37:28	568				239
MC12	6	13:39:28	579				239
MC12	6	13:41:28	568				239
MC12	6	13:43:28	580				239
MC12	6	13:45:28	569				239
MC12	6	13:47:28	592				239
MC12	6	13:49:28	560				239
MC12	6	13:51:28	573				239
MC12	6	13:53:28	575				239
MC12	6	13:55:28	565				239
MC12	6	13:57:28	582				239
MC12	6	13:59:28	567				239
MC12	6	14:01:28	581				239
MC12	6	14:03:28	567				239
MC12	6	14:05:28	560				239
MC12	6	14:07:28	580				239
MC12	6	14:09:28	566				239
MC12	6	14:11:28	570				239
MC12	6	14:13:28	572				239
MC12	6	14:15:28	558				239
MC12	6	14:17:28	561				239
MC12	6	14:19:28	571				239
MC12	6	14:21:28	572				239
MC12	6	14:23:28	565				239
MC12	6	14:25:28	567				239
MC12	6	14:27:28	571				239
MC12	6	14:29:28	576				239
MC12	6	14:31:28	566				239
MC12	6	14:33:28	564				239
MC12	6	14:35:28	564				239
MC12	6	14:37:28	568				239
MC12	6	14:39:28	560				239
MC12	6	14:41:28	569				239
MC12	6	14:43:28	563				239
MC12	6	14:45:28	570				239
MC12	6	14:47:28	563				239
MC12	6	14:49:28	559				239
MC12	6	14:51:28	575				239
MC12	6	14:53:28	573				239
MC12	6	14:55:28	583				239
MC12	6	14:57:28	568				239
MC12	6	14:59:28	579				239
MC12	6	15:01:28	581				239
MC12	6	15:03:28	582				239
MC12	6	15:05:28	575				239
MC12	6	15:07:28	556				239
MC12	6	15:09:28	582				239
MC12	6	15:11:28	561				239
MC12	6	15:13:28	576				239
MC12	6	15:15:28	575				239
MC12	6	15:17:28	583				239
MC12	6	15:19:28	568				239
MC12	6	15:21:28	580				239
MC12	6	15:23:28	568				239
MC12	6	15:25:28	571				239
MC12	6	15:27:28	566				239
MC12	6	15:29:28	575				239
MC12	6	15:31:28	570				239
MC12	6	15:33:28	570				239
MC12	6	15:35:28	570				239
MC12	6	15:37:28	552				239
MC12	6	15:39:28	572				239
MC12	6	15:41:28	568				239
MC12	6	15:43:28	582				239
MC12	6	15:45:28	571				239
MC12	6	15:47:28	578				239
MC12	6	15:49:28	561				239
MC12	6	15:51:28	560				239
MC12	6	15:53:28	577				239
MC12	6	15:55:28	578				239
MC12	6	15:57:28	573				239
MC12	6	15:59:28	590				239
MC12	6	16:01:28	577				239
MC12	6	16:03:28	573				239
MC12	6	16:05:28	566				239
MC12	6	16:07:28	579				239
MC12	6	16:09:28	582				239
MC12	6	16:11:28	577				239
MC12	6	16:13:28	602				239
MC12	6	16:15:28	587				239
MC12	6	16:17:28	602				239
MC12	6	16:19:28	574				239
MC12	6	16:21:28	570				239
MC12	6	16:23:28	572				239
MC12	6	16:25:28	566				239
MC12	6	16:27:28	567				239
MC12	6	16:29:28	573				239
MC12	6	16:31:28	561				239
MC12	6	16:33:28	559				239
MC12	6	16:35:28	563				239
MC12	6	16:37:28	571				239
MC12	6	16:39:28	566				239
MC12	6	16:41:28	596				239
MC12	6	16:43:28	592				239
MC12	6	16:45:28	601				239
MC12	6	16:47:28	584				239
MC12	6	16:49:28	582				239
MC12	6	16:51:28	586				239
MC12	6	16:53:28	590				239
MC12	6	16:55:28	565				239
MC12	6	16:57:28	596				239
MC12	6	16:59:28	591				239
MC12	6	17:01:28	568				239
MC12	6	17:03:28	583				239
MC12	6	17:05:28	583				239
MC12	6	17:07:28	584				239
MC12	6	17:09:28	592				239
MC12	6	17:11:28	578				239
MC12	6	17:13:28	576				239
MC12	6	17:15:28	587				239
MC12	6	17:17:28	594				239
MC12	6	17:19:28	590				239
MC12	6	17:21:28	597				239
MC12	6	17:23:28	586				239
MC12	6	17:25:28	589				239
MC12	6	17:27:28	584				239
MC12	6	17:29:28	608				239
MC12	6	17:31:28	610				239
MC12	6	17:33:28	615				239
MC12	6	17:35:28	595				239
MC12	6	17:37:28	610				239
MC12	6	17:39:28	589				239
MC12	6	17:41:28	592				239
MC12	6	17:43:28	598				239
MC12	6	17:45:28	599				239
MC12	6	17:47:28	604				239
MC12	6	17:49:28	605				239
MC12	6	17:51:28	603				239
MC12	6	17:53:28	605				239
MC12	6	17:55:28	604				239
MC12	6	17:57:28	582				239
MC12	6	17:59:28	585				239
MC12	6	18:01:28	587				239
MC12	6	18:03:28	594				239
MC12	6	18:05:28	585				239
MC12	6	18:07:28	592				239
MC12	6	18:09:28	600				239
MC12	6	18:11:28	589				239
MC12	6	18:13:28	612				239
MC12	6	18:15:28	605				239
MC12	6	18:17:28	610				239
MC12	6	18:19:28	608				239
MC12	6	18:21:28	612				239
MC12	6	18:23:28	591				239
MC12	6	18:25:28	603				239
MC12	6	18:27:28	611				239
MC12	6	18:29:28	614				239
MC12	6	18:31:28	602				239
MC12	6	18:33:28	598				239
MC12	6	18:35:28	606				239
MC12	6	18:37:28	610				239
MC12	6	18:39:28	597				239
MC12	6	18:41:28	615				239
MC12	6	18:43:28	609				239
MC12	6	18:45:28	630				239
MC12	6	18:47:28	622				239
MC12	6	18:49:28	603				239
MC12	6	18:51:28	609				239
MC12	6	18:53:28	604				239
MC12	6	18:55:28	593				239
MC12	6	18:57:28	638				239
MC12	6	18:59:28	601				239
MC12	6	19:01:28	609				239
MC12	6	19:03:28	625				239
MC12	6	19:05:28	609				239
MC12	6	19:07:28	594				239
MC12	6	19:09:28	606				239
MC12	6	19:11:28	596				239
MC12	6	19:13:28	613				239
MC12	6	19:15:28	635				239
MC12	6	19:17:28	621				239
MC12	6	19:19:28	618				239
MC12	6	19:21:28	636				239
MC12	6	19:23:28	628				239
MC12	6	19:25:28	634				239
MC12	6	19:27:28	605				239
MC12	6	19:29:28	606				239
MC12	6	19:31:28	614				239
MC12	6	19:33:28	625				239
MC12	6	19:35:28	628				239
MC12	6	19:37:28	608				239
MC12	6	19:39:28	619				239
MC12	6	19:41:28	594				239
MC12	6	19:43:28	626				239
MC12	6	19:45:28	603				239
MC12	6	19:47:28	624				239
MC12	6	19:49:28	609				239
MC12	6	19:51:28	611				239
MC12	6	19:53:28	599				239
MC12	6	19:55:28	612				239
MC12	6	19:57:28	596				239
MC12	6	19:59:28	605				239
MC12	6	20:01:28	607				239
MC12	6	20:03:28	628				239
MC12	6	20:05:28	617				239
MC12	6	20:07:28	600				239
MC12	6	20:09:28	608				239
MC12	6	20:11:28	627				239
MC12	6	20:13:28	608				239
MC12	6	20:15:28	603				239
MC12	6	20:17:28	608				239
MC12	6	20:19:28	613				239
MC12	6	20:21:28	622				239
MC12	6	20:23:28	631				239
MC12	6	20:25:28	600				239
MC12	6	20:27:28	605				239
MC12	6	20:29:28	604				239
MC12	6	20:31:28	617				239
MC12	6	20:33:28	620				239
MC12	6	20:35:28	605				239
MC12	6	20:37:28	601				239
MC12	6	20:39:28	610				239
MC12	6	20:41:28	608				239
MC12	6	20:43:28	608				239
MC12	6	20:45:28	617				239
MC12	6	20:47:28	613				239
MC12	6	20:49:28	626				239
MC12	6	20:51:28	613				239
MC12	6	20:53:28	608				239
MC12	6	20:55:28	611				239
MC12	6	20:57:28	605				239
MC12	6	20:59:28	598				239
MC12	6	21:01:28	620				239
MC12	6	21:03:28	602				239
MC12	6	21:05:28	618				239
MC12	6	21:07:28	606				239
MC12	6	21:09:28	605				239
MC12	6	21:11:28	609				239
MC12	6	21:13:28	627				239
MC12	6	21:15:28	609				239
MC12	6	21:17:28	605				239
MC12	6	21:19:28	591				239
MC12	6	21:21:28	604				239
MC12	6	21:23:28	616				239
MC12	6	21:25:28	603				239
MC12	6	21:27:28	607				239
MC12	6	21:29:28	613				239
MC12	6	21:31:28	618				239
MC12	6	21:33:28	600				239
MC12	6	21:35:28	611				239
MC12	6	21:37:28	603				239
MC12	6	21:39:28	605				239
MC12	6	21:41:28	595				239
MC12	6	21:43:28	607				239
MC12	6	21:45:28	611				239
MC12	6	21:47:28	597				239
MC12	6	21:49:28	596				239
MC12	6	21:51:28	596				239
MC12	6	21:53:28	608				239
MC12	6	21:55:28	601				239
MC12	6	21:57:28	600				239
MC12	6	21:59:28	594				239
MC12	6	22:01:28	593				239
MC12	6	22:03:28	599				239
MC12	6	22:05:28	599				239
MC12	6	22:07:28	598				239
MC12	6	22:09:28	584				239
MC12	6	22:11:28	592				239
MC12	6	22:13:28	597				239
MC12	6	22:15:28	625				239
MC12	6	22:17:28	614				239
MC12	6	22:19:28	612				239
MC12	6	22:21:28	631				239
MC12	6	22:23:28	604				239
MC12	6	22:25:28	597				239
MC12	6	22:27:28	608				239
MC12	6	22:29:28	599				239
MC12	6	22:31:28	596				239
MC12	6	22:33:28	609				239
MC12	6	22:35:28	596				239
MC12	6	22:37:28	587				239
MC12	6	22:39:28	590				239
MC12	6	22:41:28	604				239
MC12	6	22:43:28	611				239
MC12	6	22:45:28	602				239
MC12	6	22:47:28	603				239
MC12	6	22:49:28	597				239
MC12	6	22:51:28	602				239
MC12	6	22:53:28	595				239
MC12	6	22:55:28	607				239
MC12	6	22:57:28	604				239
MC12	6	22:59:28	596				239
MC12	6	23:01:28	620				239
MC12	6	23:03:28	608				239
MC12	6	23:05:28	598				239
MC12	6	23:07:28	591				239
MC12	6	23:09:28	594				239
MC12	6	23:11:28	590				239
MC12	6	23:13:28	586				239
MC12	6	23:15:28	611				239
MC12	6	23:17:28	607				239
MC12	6	23:19:28	601				239
MC12	6	23:21:28	602				239
MC12	6	23:23:28	615				239
MC12	6	23:25:28	608				239
MC12	6	23:27:28	594				239
MC12	6	23:29:28	587				239
MC12	6	23:31:28	579				239
MC12	6	23:33:28	591				239
MC12	6	23:35:28	581				239
MC12	6	23:37:28	579				239
MC12	6	23:39:28	596				239
MC12	6	23:41:28	583				239
MC12	6	23:43:28	583				239
MC12	6	23:45:28	586				239
MC12	6	23:47:28	590				239
MC12	6	23:49:28	595				239
MC12	6	23:51:28	589				239
MC12	6	23:53:28	583				239
MC12	6	23:55:28	584				239
MC12	6	23:57:28	569				239
MC12	6	23:59:28	579				239
MC12	7	00:01:28	584				239
MC12	7	00:03:28	582				239
MC12	7	00:05:28	588				239
MC12	7	00:07:28	574				239
MC12	7	00:09:28	604				239
MC12	7	00:11:28	585				239
MC12	7	00:13:28	560				239
MC12	7	00:15:28	601				239
MC12	7	00:17:28	594				239
MC12	7	00:19:28	588				239
MC12	7	00:21:28	577				239
MC12	7	00:23:28	582				239
MC12	7	00:25:28	577				239
MC12	7	00:27:28	576				239
MC12	7	00:29:28	589				239
MC12	7	00:31:28	577				239
MC12	7	00:33:28	584				239
MC12	7	00:35:28	584				239
MC12	7	00:37:28	598				239
MC12	7	00:39:28	588				239
MC12	7	00:41:28	576				239
MC12	7	00:43:28	579				239
MC12	7	00:45:28	581				239
MC12	7	00:47:28	588				239
MC12	7	00:49:28	583				239
MC12	7	00:51:28	579				239
MC12	7	00:53:28	569				239
MC12	7	00:55:28	586				239
MC12	7	00:57:28	590				239
MC12	7	00:59:28	578				239
MC12	7	01:01:28	582				239
MC12	7	01:03:28	599				239
MC12	7	01:05:28	589				239
MC12	7	01:07:28	563				239
MC12	7	01:09:28	572				239
MC12	7	01:11:28	574				239
MC12	7	01:13:28	558				239
MC12	7	01:15:28	590				239
MC12	7	01:17:28	585				239
MC12	7	01:19:28	579				239
MC12	7	01:21:28	582				239
MC12	7	01:23:28	574				239
MC12	7	01:25:28	568				239
MC12	7	01:27:28	584				239
MC12	7	01:29:28	593				239
MC12	7	01:31:28	590				239
MC12	7	01:33:28	603				239
MC12	7	01:35:28	573				239
MC12	7	01:37:28	582				239
MC12	7	01:39:28	562				239
MC12	7	01:41:28	570				239
MC12	7	01:43:28	571				239
MC12	7	01:45:28	571				239
MC12	7	01:47:28	586				239
MC12	7	01:49:28	561				239
MC12	7	01:51:28	569				239
MC12	7	01:53:28	566				239
MC12	7	01:55:28	562				239
MC12	7	01:57:28	569				239
MC12	7	01:59:28	563				239
MC12	7	02:01:28	568				239
MC12	7	02:03:28	587				239
MC12	7	02:05:28	584				239
MC12	7	02:07:28	577				239
MC12	7	02:09:28	579				239
MC12	7	02:11:28	561				239
MC12	7	02:13:28	562				239
MC12	7	02:15:28	580				239
MC12	7	02:17:28	568				239
MC12	7	02:19:28	570				239
MC12	7	02:21:28	573				239
MC12	7	02:23:28	571				239
MC12	7	02:25:28	578				239
MC12	7	02:27:28	581				239
MC12	7	02:29:28	595				239
MC12	7	02:31:28	583				239
MC12	7	02:33:28	580				239
MC12	7	02:35:28	584				239
MC12	7	02:37:28	563				239
MC12	7	02:39:28	585				239
MC12	7	02:41:28	569				239
MC12	7	02:43:28	577				239
MC12	7	02:45:28	586				239
MC12	7	02:47:28	564				239
MC12	7	02:49:28	579				239
MC12	7	02:51:28	591				239
MC12	7	02:53:28	578				239
MC12	7	02:55:28	573				239
MC12	7	02:57:28	579				239
MC12	7	02:59:28	586				239
MC12	7	03:01:28	587				239
MC12	7	03:03:28	578				239
MC12	7	03:05:28	591				239
MC12	7	03:07:28	594				239
MC12	7	03:09:28	572				239
MC12	7	03:11:28	573				239
MC12	7	03:13:28	583				239
MC12	7	03:15:28	591				239
MC12	7	03:17:28	575				239
MC12	7	03:19:28	578				239
MC12	7	03:21:28	580				239
MC12	7	03:23:28	586				239
MC12	7	03:25:28	574				239
MC12	7	03:27:28	566				239
MC12	7	03:29:28	585				239
MC12	7	03:31:28	596				239
MC12	7	03:33:28	575				239
MC12	7	03:35:28	580				239
MC12	7	03:37:28	582				239
[truncated: 148,286 more rows]
